# Supplementary material for: Iodine Deficiency Exacerbates Thyroidal and Neurological Effects of Developmental Perchlorate Exposure in the Neonatal and Adult Rat
Source: Toxics. 2024 Nov 23;12(12):842. doi: 10.3390/toxics12120842 (PMC11679215; doi:10.3390/toxics12120842)
Supplement: Supplementary file 1 [file toxics-12-00842-s001.zip]

Archive with 1 entries (1 files):
- toxics-3223266-supplementary.pdf
